# Supplementary material for: Severity Classification of Laboratory Animal Procedures in Two Belgian Academic Institutions
Source: Animals (Basel). 2023 Aug 10;13(16):2581. doi: 10.3390/ani13162581 (PMC10451636; doi:10.3390/ani13162581)
Supplement: Supplementary file 1 [file animals-13-02581-s001.zip]

Archive with 1 entries (1 files):
- animals-2539114-supplementary.pdf
